# Supplementary material for: Characterization and production of a Bacillus mycoides Bioflocculant for sustainable effluent treatment
Source: Biotechnol Notes. 2026 Feb 7;7:1–15. doi: 10.1016/j.biotno.2026.01.001 (PMC12907645; doi:10.1016/j.biotno.2026.01.001)
Supplement: Multimedia component 2 [file mmc2.xlsx]

## Sheet: Sheet1
			Table 1 Retrieved similar sequences against out target isolates Bacillus mycoides SS1*. Note: bp: Basepair
	S.No.	Accession no	Similar species	Strain	Max Score	Total Score	Query Cover (%)	E value	Identity (%)	Length (bp)
	1	OQ329975.1*	Bacillus mycoides	SS1	1628	1628	100	0	100	885
	2	KX023253.1	Bacillus mycoides	ARD13	1561	1561	98	0	98.86	1396
	3	AY373357.1	Bacillus mycoides	c2	1561	1561	98	0	98.86	1506
	4	OM966409.1	Bacillus paramycoides	AA6	1559	1559	99	0	98.42	1082
	5	LC537277.1	Bacillus cereus	D2-5	1557	1557	98	0	98.74	1483
	6	CP127376.1	Bacillus arachidis	YX15	1555	20089	98	0	98.74	874
	7	OP420675.1	Bacillus pseudomycoides	HBUAS69276	1555	1555	98	0	98.85	1473
	8	MW401528.1	Bacillus sp.	PK-W7	1555	1555	97	0	98.96	1473
	9	MK850253.1	Bacillus paranthracis	C9_LCP2	1554	1554	99	0	98.31	1517
	10	LT221245.1	Streptomyces sp.	LK3HaP2	1554	1554	99	0	98.31	1140
	11	LT221172.1	Streptomyces griseus	AT1NF9	1554	1554	99	0	98.31	1419
	12	LT221153.1	Streptomyces avermitilis	HL3RP7	1554	1554	99	0	98.31	1203
	13	KF053070.1	Bacillus thuringiensis	BAB-2592	1552	1552	99	0	98.41	1533
	14	MW856665.1	Bacillus tropicus	Bacteria_4	1550	1550	99	0	98.19	1451
	15	OQ396465.1	Bacillus tropicus	FT32	1548	1548	98	0	98.63	895
