# Supplementary material for: Characterization and production of a Bacillus mycoides Bioflocculant for sustainable effluent treatment
Source: Biotechnol Notes. 2026 Feb 7;7:1–15. doi: 10.1016/j.biotno.2026.01.001 (PMC12907645; doi:10.1016/j.biotno.2026.01.001)
Supplement: Multimedia component 3 [file mmc3.xlsx]

## Sheet: Sheet1
		Table 1 Computed parwise genetic diversity among target* (Bacillus mycoides) and selected phylogenetic neighbors.
	S.No.	Accession no	Similar species	Strain	1	2	3	4	5	6	7	8
	1	OQ329975.1*	Bacillus mycoides	SS1
	2	OM966409.1	Bacillus paramycoides	AA6	0.01375
	3	OP420675.1	Bacillus pseudomycoides	HBUAS69276	0.01046	0.00231
	4	LC537277.1	Bacillus cereus	D2-5	0.00924	0.00344	0.00115
	5	KX023253.1	Bacillus mycoides	ARD13	0.00808	0.00344	0.0023	0.00344
	6	LT221172.1	Streptomyces griseus	AT1NF9	0.01489	0.00568	0.00461	0.00574	0.00229
	7	OQ396465.1	Bacillus tropicus	FT32	0.01275	0.00115	0.00346	0.0046	0.00575	0.00345
	8	KF053070.1	Bacillus thuringiensis	BAB-2592	0.01379	0.00228	0.0023	0.00344	0.00459	0.0057	0.00115
			Table 2 Results from Tajima's Neutrality Test.
			Tajima's Neutrality Test	Bacillus mycoides SS1
			# of sequences (m)	15
			# of segregating sites (S)	18
			Nucleotide diversity (π)	0.004472
			Tajima test statistic (D)	-1.14748
