# Supplementary material for: Characterization and production of a Bacillus mycoides Bioflocculant for sustainable effluent treatment
Source: Biotechnol Notes. 2026 Feb 7;7:1–15. doi: 10.1016/j.biotno.2026.01.001 (PMC12907645; doi:10.1016/j.biotno.2026.01.001)
Supplement: Multimedia component 4 [file mmc4.xlsx]

## Sheet: Sheet1
			Table 1 Predicted nucleotide composition of target (Bacillus mycoides) and similar isolates.
			Note: SS-MW: Single stranded molecular weight in K/Da; DS-MW: Double stranded molecular weight in K/Da; A: Adenine; C: Cytosine; G: Guanine; T: Thymine.
	S.No.	Accession	Organism	Strain	Length (bp)	SS-MW	DS-MW	G+C content (%)	A+T content (%)	Nucleotide in number				Nucleotide in mol %
										A	C	G	T	A	C	G	T
	1	OQ329975.1*	Bacillus mycoides	SS1	885	268043	538496	52.99	46.78	230	190	279	184	25.99	21.47	31.53	20.79
	2	KX023253.1	Bacillus mycoides	ARD13	874	264823	531851	53.43	46.57	229	190	277	178	26.2	21.74	31.69	20.37
	3	AY373357.1	Bacillus mycoides	c2	874	264823	531851	53.43	46.57	229	190	277	178	26.2	21.74	31.69	20.37
	4	OM966409.1	Bacillus paramycoides	AA6	884	267654	537828	52.71	47.29	229	189	277	189	25.9	21.38	31.33	21.38
	5	LC537277.1	Bacillus cereus	D2-5	875	265094	532433	53.26	46.74	230	189	277	179	26.29	21.6	31.66	20.46
	6	CP127376.1	Bacillus arachidis	YX15	874	264758	531851	53.43	46.57	228	189	278	179	26.09	21.62	31.81	20.48
	7	OP420675.1	Bacillus pseudomycoides	HBUAS69276	870	263542	529419	53.45	46.55	227	188	277	178	26.09	21.61	31.84	20.46
	8	MW401528.1	Bacillus sp.	PK-W7	867	262654	527603	53.52	46.48	226	188	276	177	26.07	21.68	31.83	20.42
	9	MK850253.1	Bacillus paranthracis	C9_LCP2	884	267736	537862	52.94	47.06	229	191	277	187	25.9	21.61	31.33	21.15
	10	LT221245.1	Streptomyces sp.	LK3HaP2	885	268075	538495	53.11	46.89	231	191	279	184	26.1	21.58	31.53	20.79
	11	LT221172.1	Streptomyces griseus	AT1NF9	885	268075	538495	53.11	46.89	231	191	279	184	26.1	21.58	31.53	20.79
	12	LT221153.1	Streptomyces avermitilis	HL3RP7	885	268075	538495	53.11	46.89	231	191	279	184	26.1	21.58	31.53	20.79
	13	KF053070.1	Bacillus thuringiensis	BAB-2592	881	266835	536080	53.23	46.77	229	190	279	183	25.99	21.57	31.67	20.77
	14	MW856665.1	Bacillus tropicus	Bacteria_4	886	268296	539077	52.93	47.07	230	190	279	187	25.96	21.44	31.49	21.11
	15	OQ396465.1	Bacillus tropicus	FT32	873	264454	531218	53.26	46.74	229	188	277	179	26.23	21.53	31.73	20.5
